# Supplementary material for: Simulation code for estimating external gamma-ray doses from a radioactive plume and contaminated ground using a local-scale atmospheric dispersion model
Source: PLoS One. 2021 Jan 25;16(1):e0245932. doi: 10.1371/journal.pone.0245932 (PMC7833150; doi:10.1371/journal.pone.0245932)
Supplement: S1 Table — (XLSX) [file pone.0245932.s001.xlsx]

## Sheet: Fig 10
S1 Table. The numerical values plotted in Fig. 10.
x	PHITS	SIBYL	y	PHITS	SIBYL
-400	2.546e-14	1.604e-14	-500	5.993e-14	3.557e-14
-395	2.683e-14	1.75e-14	-495	6.244e-14	4.138e-14
-390	2.739e-14	1.904e-14	-490	6.36e-14	4.698e-14
-385	2.813e-14	2.067e-14	-485	6.808e-14	5.249e-14
-380	3.123e-14	2.239e-14	-480	7.222e-14	5.794e-14
-375	3.325e-14	2.422e-14	-475	7.682e-14	6.334e-14
-370	3.392e-14	2.616e-14	-470	7.847e-14	6.874e-14
-365	3.712e-14	2.822e-14	-465	8.083e-14	7.415e-14
-360	3.803e-14	3.04e-14	-460	8.56e-14	7.96e-14
-355	4.111e-14	3.271e-14	-455	9.451e-14	8.513e-14
-350	4.407e-14	3.516e-14	-450	9.654e-14	9.076e-14
-345	4.537e-14	3.776e-14	-445	1.034e-13	9.654e-14
-340	5.105e-14	4.051e-14	-440	1.103e-13	1.025e-13
-335	5.27e-14	4.343e-14	-435	1.199e-13	1.086e-13
-330	5.491e-14	4.652e-14	-430	1.237e-13	1.15e-13
-325	5.665e-14	4.98e-14	-425	1.28e-13	1.216e-13
-320	6.391e-14	5.327e-14	-420	1.353e-13	1.285e-13
-315	6.564e-14	5.696e-14	-415	1.414e-13	1.357e-13
-310	7.225e-14	6.086e-14	-410	1.489e-13	1.433e-13
-305	7.181e-14	6.5e-14	-405	1.54e-13	1.512e-13
-300	7.965e-14	6.939e-14	-400	1.654e-13	1.595e-13
-295	8.536e-14	7.405e-14	-395	1.751e-13	1.683e-13
-290	9.07e-14	7.898e-14	-390	1.82e-13	1.774e-13
-285	9.285e-14	8.422e-14	-385	1.944e-13	1.871e-13
-280	9.891e-14	8.977e-14	-380	2.013e-13	1.972e-13
-275	1.085e-13	9.565e-14	-375	2.122e-13	2.079e-13
-270	1.141e-13	1.019e-13	-370	2.258e-13	2.191e-13
-265	1.225e-13	1.085e-13	-365	2.384e-13	2.309e-13
-260	1.286e-13	1.155e-13	-360	2.504e-13	2.433e-13
-255	1.328e-13	1.229e-13	-355	2.694e-13	2.564e-13
-250	1.383e-13	1.308e-13	-350	2.816e-13	2.702e-13
-245	1.528e-13	1.392e-13	-345	2.951e-13	2.846e-13
-240	1.594e-13	1.48e-13	-340	3.08e-13	2.999e-13
-235	1.686e-13	1.574e-13	-335	3.229e-13	3.159e-13
-230	1.793e-13	1.673e-13	-330	3.451e-13	3.327e-13
-225	1.825e-13	1.779e-13	-325	3.585e-13	3.504e-13
-220	1.974e-13	1.89e-13	-320	3.74e-13	3.69e-13
-215	2.083e-13	2.009e-13	-315	3.981e-13	3.886e-13
-210	2.22e-13	2.134e-13	-310	4.156e-13	4.092e-13
-205	2.334e-13	2.267e-13	-305	4.339e-13	4.308e-13
-200	2.507e-13	2.407e-13	-300	4.66e-13	4.536e-13
-195	2.736e-13	2.556e-13	-295	4.796e-13	4.774e-13
-190	2.81e-13	2.713e-13	-290	5.139e-13	5.025e-13
-185	2.956e-13	2.88e-13	-285	5.427e-13	5.289e-13
-180	3.209e-13	3.056e-13	-280	5.783e-13	5.565e-13
-175	3.381e-13	3.243e-13	-275	5.963e-13	5.855e-13
-170	3.551e-13	3.44e-13	-270	6.261e-13	6.16e-13
-165	3.816e-13	3.648e-13	-265	6.636e-13	6.479e-13
-160	3.999e-13	3.869e-13	-260	6.957e-13	6.813e-13
-155	4.214e-13	4.101e-13	-255	7.301e-13	7.164e-13
-150	4.484e-13	4.347e-13	-250	7.577e-13	7.532e-13
-145	4.752e-13	4.607e-13	-245	8.116e-13	7.916e-13
-140	5.036e-13	4.88e-13	-240	8.494e-13	8.319e-13
-135	5.262e-13	5.168e-13	-235	8.981e-13	8.74e-13
-130	5.632e-13	5.472e-13	-230	9.391e-13	9.181e-13
-125	5.913e-13	5.792e-13	-225	9.766e-13	9.641e-13
-120	6.265e-13	6.129e-13	-220	1.037e-12	1.012e-12
-115	6.671e-13	6.482e-13	-215	1.091e-12	1.062e-12
-110	6.948e-13	6.854e-13	-210	1.128e-12	1.115e-12
-105	7.37e-13	7.244e-13	-205	1.192e-12	1.169e-12
-100	7.817e-13	7.653e-13	-200	1.255e-12	1.226e-12
-95	8.24e-13	8.081e-13	-195	1.305e-12	1.285e-12
-90	8.716e-13	8.529e-13	-190	1.366e-12	1.346e-12
-85	9.12e-13	8.996e-13	-185	1.422e-12	1.41e-12
-80	9.7e-13	9.484e-13	-180	1.502e-12	1.476e-12
-75	1.016e-12	9.992e-13	-175	1.567e-12	1.545e-12
-70	1.077e-12	1.052e-12	-170	1.661e-12	1.616e-12
-65	1.121e-12	1.107e-12	-165	1.721e-12	1.689e-12
-60	1.188e-12	1.164e-12	-160	1.803e-12	1.764e-12
-55	1.238e-12	1.223e-12	-155	1.885e-12	1.842e-12
-50	1.314e-12	1.283e-12	-150	1.952e-12	1.922e-12
-45	1.368e-12	1.346e-12	-145	2.037e-12	2.004e-12
-40	1.436e-12	1.41e-12	-140	2.125e-12	2.088e-12
-35	1.491e-12	1.476e-12	-135	2.225e-12	2.175e-12
-30	1.551e-12	1.543e-12	-130	2.316e-12	2.262e-12
-25	1.64e-12	1.612e-12	-125	2.378e-12	2.351e-12
-20	1.704e-12	1.682e-12	-120	2.473e-12	2.442e-12
-15	1.768e-12	1.753e-12	-115	2.578e-12	2.534e-12
-10	1.851e-12	1.825e-12	-110	2.665e-12	2.626e-12
-5	1.916e-12	1.897e-12	-105	2.756e-12	2.719e-12
0	2.001e-12	1.97e-12	-100	2.839e-12	2.812e-12
5	2.075e-12	2.043e-12	-95	2.975e-12	2.904e-12
10	2.14e-12	2.117e-12	-90	3.031e-12	2.996e-12
15	2.209e-12	2.189e-12	-85	3.125e-12	3.087e-12
20	2.288e-12	2.262e-12	-80	3.218e-12	3.177e-12
25	2.36e-12	2.334e-12	-75	3.305e-12	3.264e-12
30	2.44e-12	2.405e-12	-70	3.412e-12	3.349e-12
35	2.506e-12	2.475e-12	-65	3.47e-12	3.43e-12
40	2.572e-12	2.544e-12	-60	3.558e-12	3.508e-12
45	2.642e-12	2.612e-12	-55	3.625e-12	3.582e-12
50	2.724e-12	2.678e-12	-50	3.689e-12	3.651e-12
55	2.784e-12	2.742e-12	-45	3.769e-12	3.716e-12
60	2.835e-12	2.805e-12	-40	3.821e-12	3.774e-12
65	2.88e-12	2.865e-12	-35	3.885e-12	3.827e-12
70	2.943e-12	2.924e-12	-30	3.918e-12	3.872e-12
75	3.009e-12	2.981e-12	-25	3.959e-12	3.912e-12
80	3.063e-12	3.036e-12	-20	4.011e-12	3.943e-12
85	3.105e-12	3.089e-12	-15	4.01e-12	3.968e-12
90	3.169e-12	3.14e-12	-10	4.043e-12	3.984e-12
95	3.234e-12	3.189e-12	-5	4.04e-12	3.993e-12
100	3.269e-12	3.235e-12	0	4.063e-12	3.994e-12
105	3.308e-12	3.28e-12	5	4.034e-12	3.987e-12
110	3.352e-12	3.323e-12	10	3.998e-12	3.972e-12
115	3.39e-12	3.363e-12	15	4.007e-12	3.949e-12
120	3.427e-12	3.402e-12	20	3.975e-12	3.918e-12
125	3.462e-12	3.439e-12	25	3.943e-12	3.881e-12
130	3.512e-12	3.474e-12	30	3.871e-12	3.836e-12
135	3.536e-12	3.507e-12	35	3.838e-12	3.785e-12
140	3.573e-12	3.539e-12	40	3.757e-12	3.728e-12
145	3.614e-12	3.569e-12	45	3.706e-12	3.665e-12
150	3.64e-12	3.597e-12	50	3.657e-12	3.596e-12
155	3.649e-12	3.624e-12	55	3.582e-12	3.523e-12
160	3.689e-12	3.65e-12	60	3.495e-12	3.446e-12
165	3.716e-12	3.674e-12	65	3.42e-12	3.365e-12
170	3.741e-12	3.696e-12	70	3.331e-12	3.281e-12
175	3.754e-12	3.718e-12	75	3.25e-12	3.194e-12
180	3.775e-12	3.738e-12	80	3.144e-12	3.105e-12
185	3.791e-12	3.757e-12	85	3.061e-12	3.015e-12
190	3.812e-12	3.775e-12	90	2.96e-12	2.923e-12
195	3.832e-12	3.791e-12	95	2.88e-12	2.83e-12
200	3.846e-12	3.807e-12	100	2.783e-12	2.737e-12
205	3.872e-12	3.822e-12	105	2.667e-12	2.645e-12
210	3.872e-12	3.836e-12	110	2.598e-12	2.552e-12
215	3.888e-12	3.849e-12	115	2.499e-12	2.46e-12
220	3.907e-12	3.862e-12	120	2.421e-12	2.369e-12
225	3.914e-12	3.873e-12	125	2.319e-12	2.28e-12
230	3.927e-12	3.884e-12	130	2.229e-12	2.192e-12
235	3.938e-12	3.894e-12	135	2.132e-12	2.106e-12
240	3.945e-12	3.904e-12	140	2.06e-12	2.021e-12
245	3.963e-12	3.913e-12	145	1.97e-12	1.938e-12
250	3.98e-12	3.921e-12	150	1.886e-12	1.858e-12
255	3.974e-12	3.929e-12	155	1.818e-12	1.78e-12
260	3.977e-12	3.936e-12	160	1.727e-12	1.704e-12
265	3.986e-12	3.943e-12	165	1.658e-12	1.63e-12
270	3.999e-12	3.949e-12	170	1.578e-12	1.559e-12
275	4.02e-12	3.955e-12	175	1.507e-12	1.49e-12
280	4.026e-12	3.96e-12	180	1.455e-12	1.423e-12
285	4.006e-12	3.965e-12	185	1.381e-12	1.359e-12
290	4.02e-12	3.97e-12	190	1.327e-12	1.297e-12
295	4.006e-12	3.974e-12	195	1.259e-12	1.238e-12
300	4.029e-12	3.978e-12	200	1.204e-12	1.18e-12
305	4.035e-12	3.982e-12	205	1.142e-12	1.125e-12
310	4.034e-12	3.985e-12	210	1.095e-12	1.073e-12
315	4.021e-12	3.988e-12	215	1.05e-12	1.022e-12
320	4.038e-12	3.991e-12	220	9.93e-13	9.735e-13
325	4.036e-12	3.993e-12	225	9.564e-13	9.271e-13
330	4.052e-12	3.996e-12	230	8.991e-13	8.827e-13
335	4.06e-12	3.998e-12	235	8.596e-13	8.402e-13
340	4.052e-12	4e-12	240	8.174e-13	7.995e-13
345	4.042e-12	4.001e-12	245	7.76e-13	7.607e-13
350	4.053e-12	4.003e-12	250	7.431e-13	7.236e-13
355	4.033e-12	4.004e-12	255	7e-13	6.882e-13
360	4.053e-12	4.005e-12	260	6.721e-13	6.544e-13
365	4.057e-12	4.006e-12	265	6.389e-13	6.222e-13
370	4.046e-12	4.007e-12	270	6.059e-13	5.915e-13
375	4.051e-12	4.008e-12	275	5.662e-13	5.622e-13
380	4.052e-12	4.008e-12	280	5.435e-13	5.343e-13
385	4.055e-12	4.009e-12	285	5.284e-13	5.077e-13
390	4.056e-12	4.009e-12	290	4.889e-13	4.824e-13
395	4.05e-12	4.009e-12	295	4.707e-13	4.583e-13
400	4.052e-12	4.009e-12	300	4.413e-13	4.353e-13
405	4.07e-12	4.009e-12	305	4.166e-13	4.134e-13
410	4.063e-12	4.009e-12	310	3.987e-13	3.927e-13
415	4.057e-12	4.009e-12	315	3.888e-13	3.729e-13
420	4.041e-12	4.008e-12	320	3.705e-13	3.541e-13
425	4.05e-12	4.008e-12	325	3.436e-13	3.362e-13
430	4.044e-12	4.007e-12	330	3.185e-13	3.192e-13
435	4.054e-12	4.007e-12	335	3.168e-13	3.03e-13
440	4.043e-12	4.006e-12	340	2.905e-13	2.876e-13
445	4.047e-12	4.005e-12	345	2.809e-13	2.73e-13
450	4.037e-12	4.005e-12	350	2.667e-13	2.591e-13
455	4.037e-12	4.004e-12	355	2.503e-13	2.459e-13
460	4.053e-12	4.003e-12	360	2.436e-13	2.334e-13
465	4.078e-12	4.002e-12	365	2.322e-13	2.214e-13
470	4.066e-12	4.001e-12	370	2.157e-13	2.101e-13
475	4.054e-12	4e-12	375	2.053e-13	1.993e-13
480	4.065e-12	3.999e-12	380	2.006e-13	1.891e-13
485	4.027e-12	3.997e-12	385	1.874e-13	1.793e-13
490	4.05e-12	3.996e-12	390	1.775e-13	1.701e-13
495	4.058e-12	3.995e-12	395	1.619e-13	1.613e-13
500	4.063e-12	3.994e-12	400	1.571e-13	1.529e-13
505	4.051e-12	3.992e-12	405	1.509e-13	1.449e-13
510	4.041e-12	3.99e-12	410	1.454e-13	1.372e-13
515	4.041e-12	3.988e-12	415	1.384e-13	1.299e-13
520	4.052e-12	3.987e-12	420	1.29e-13	1.23e-13
525	4.047e-12	3.985e-12	425	1.218e-13	1.163e-13
530	4.031e-12	3.983e-12	430	1.164e-13	1.099e-13
535	4.024e-12	3.981e-12	435	1.103e-13	1.037e-13
540	4.031e-12	3.979e-12	440	1.029e-13	9.771e-14
545	4.026e-12	3.977e-12	445	1.021e-13	9.191e-14
550	4.023e-12	3.975e-12	450	9.224e-14	8.625e-14
555	4.002e-12	3.973e-12	455	8.759e-14	8.07e-14
560	4.017e-12	3.971e-12	460	8.557e-14	7.523e-14
565	4.017e-12	3.97e-12	465	7.961e-14	6.982e-14
570	4.01e-12	3.968e-12	470	7.762e-14	6.442e-14
575	4.026e-12	3.966e-12	475	7.575e-14	5.902e-14
580	4.012e-12	3.964e-12	480	6.902e-14	5.359e-14
585	4.044e-12	3.962e-12	485	6.392e-14	4.809e-14
590	4.01e-12	3.96e-12	490	6.164e-14	4.251e-14
595	4.027e-12	3.958e-12	495	6.028e-14	3.677e-14
600	4.019e-12	3.956e-12	500	5.464e-14	3.12e-14
605	4.015e-12	3.954e-12
610	4.02e-12	3.952e-12
615	4.021e-12	3.95e-12
620	3.987e-12	3.948e-12
625	3.984e-12	3.946e-12
630	4.006e-12	3.944e-12
635	4.015e-12	3.942e-12
640	3.994e-12	3.94e-12
645	3.991e-12	3.938e-12
650	3.989e-12	3.936e-12
655	3.985e-12	3.933e-12
660	3.981e-12	3.931e-12
665	3.975e-12	3.929e-12
670	3.954e-12	3.927e-12
675	3.977e-12	3.925e-12
680	3.983e-12	3.923e-12
685	3.978e-12	3.921e-12
690	3.983e-12	3.919e-12
695	3.971e-12	3.917e-12
700	3.975e-12	3.915e-12
705	3.961e-12	3.913e-12
710	3.943e-12	3.911e-12
715	3.976e-12	3.908e-12
720	3.977e-12	3.906e-12
725	3.957e-12	3.904e-12
730	3.985e-12	3.902e-12
735	3.954e-12	3.9e-12
740	3.946e-12	3.898e-12
745	3.933e-12	3.896e-12
750	3.952e-12	3.893e-12
755	3.945e-12	3.891e-12
760	3.964e-12	3.889e-12
765	3.949e-12	3.887e-12
770	3.96e-12	3.885e-12
775	3.939e-12	3.883e-12
780	3.922e-12	3.88e-12
785	3.931e-12	3.878e-12
790	3.939e-12	3.876e-12
795	3.944e-12	3.874e-12
800	3.932e-12	3.872e-12
805	3.928e-12	3.87e-12
810	3.934e-12	3.867e-12
815	3.909e-12	3.865e-12
820	3.935e-12	3.863e-12
825	3.923e-12	3.861e-12
830	3.911e-12	3.859e-12
835	3.923e-12	3.857e-12
840	3.902e-12	3.854e-12
845	3.895e-12	3.852e-12
850	3.917e-12	3.85e-12
855	3.906e-12	3.848e-12
860	3.902e-12	3.846e-12
865	3.896e-12	3.843e-12
870	3.913e-12	3.841e-12
875	3.892e-12	3.839e-12
880	3.898e-12	3.837e-12
885	3.895e-12	3.834e-12
890	3.894e-12	3.832e-12
895	3.878e-12	3.83e-12
900	3.885e-12	3.828e-12
905	3.893e-12	3.826e-12
910	3.894e-12	3.823e-12
915	3.87e-12	3.821e-12
920	3.865e-12	3.819e-12
925	3.849e-12	3.817e-12
930	3.865e-12	3.814e-12
935	3.886e-12	3.812e-12
940	3.881e-12	3.81e-12
945	3.865e-12	3.807e-12
950	3.87e-12	3.805e-12
955	3.863e-12	3.803e-12
960	3.861e-12	3.8e-12
965	3.862e-12	3.798e-12
970	3.84e-12	3.796e-12
975	3.833e-12	3.793e-12
980	3.858e-12	3.791e-12
985	3.839e-12	3.789e-12
990	3.832e-12	3.786e-12
995	3.855e-12	3.784e-12
