# Supplementary material for: Simulation code for estimating external gamma-ray doses from a radioactive plume and contaminated ground using a local-scale atmospheric dispersion model
Source: PLoS One. 2021 Jan 25;16(1):e0245932. doi: 10.1371/journal.pone.0245932 (PMC7833150; doi:10.1371/journal.pone.0245932)
Supplement: S2 Table — (XLSX) [file pone.0245932.s002.xlsx]

## Sheet: Fig 12
S2 Table. The numerical values plotted in Fig. 12.
x	PHITS	SIBYL	y	PHITS	SIBYL
-1000	9.072e-17	0	-1000	3.108e-14	2.483e-14
-900	2.264e-16	0	-900	7.119e-14	6.053e-14
-800	6.741e-16	0	-800	1.5e-13	1.346e-13
-700	1.898e-15	0	-700	2.959e-13	2.725e-13
-600	5.882e-15	0	-600	5.324e-13	5.012e-13
-500	1.8e-14	0	-500	8.771e-13	8.361e-13
-400	5.579e-14	3.892e-14	-400	1.312e-12	1.262e-12
-300	1.736e-13	1.518e-13	-300	1.779e-12	1.722e-12
-200	5.281e-13	4.97e-13	-200	2.181e-12	2.119e-12
-100	1.4e-12	1.387e-12	-100	2.419e-12	2.351e-12
0	2.573e-12	2.636e-12	0	2.419e-12	2.351e-12
100	3.181e-12	3.221e-12	100	2.186e-12	2.119e-12
200	3.33e-12	3.346e-12	200	1.784e-12	1.722e-12
300	3.37e-12	3.384e-12	300	1.315e-12	1.263e-12
400	3.393e-12	3.405e-12	400	8.811e-13	8.367e-13
500	3.406e-12	3.406e-12	500	5.367e-13	5.016e-13
600	3.412e-12	3.41e-12	600	2.984e-13	2.727e-13
700	3.41e-12	3.405e-12	700	1.513e-13	1.347e-13
800	3.401e-12	3.394e-12	800	7.101e-14	6.06e-14
900	3.386e-12	3.378e-12	900	3.11e-14	2.487e-14
1000	3.367e-12	3.355e-12	1000	1.301e-14	9.328e-15
1100	3.343e-12	3.327e-12
1200	3.315e-12	3.298e-12
1300	3.289e-12	3.268e-12
1400	3.26e-12	3.239e-12
1500	3.235e-12	3.21e-12
1600	3.208e-12	3.182e-12
1700	3.183e-12	3.154e-12
1800	3.157e-12	3.127e-12
1900	3.134e-12	3.1e-12
2000	3.112e-12	3.074e-12
2100	3.088e-12	3.049e-12
2200	3.066e-12	3.024e-12
2300	3.041e-12	2.999e-12
2400	3.021e-12	2.975e-12
2500	2.995e-12	2.951e-12
2600	2.975e-12	2.927e-12
2700	2.953e-12	2.903e-12
2800	2.931e-12	2.879e-12
2900	2.908e-12	2.855e-12
3000	2.886e-12	2.831e-12
3100	2.863e-12	2.807e-12
3200	2.842e-12	2.783e-12
3300	2.819e-12	2.759e-12
3400	2.795e-12	2.735e-12
3500	2.773e-12	2.711e-12
3600	2.749e-12	2.687e-12
3700	2.727e-12	2.662e-12
3800	2.702e-12	2.638e-12
3900	2.678e-12	2.614e-12
4000	2.655e-12	2.59e-12
4100	2.632e-12	2.566e-12
4200	2.608e-12	2.541e-12
4300	2.583e-12	2.517e-12
4400	2.56e-12	2.493e-12
4500	2.537e-12	2.469e-12
4600	2.515e-12	2.446e-12
4700	2.49e-12	2.422e-12
4800	2.467e-12	2.398e-12
4900	2.444e-12	2.375e-12
5000	2.419e-12	2.351e-12
5100	2.397e-12	2.328e-12
5200	2.374e-12	2.305e-12
5300	2.35e-12	2.283e-12
5400	2.328e-12	2.26e-12
5500	2.305e-12	2.238e-12
5600	2.285e-12	2.215e-12
5700	2.261e-12	2.193e-12
5800	2.24e-12	2.172e-12
5900	2.219e-12	2.15e-12
6000	2.198e-12	2.129e-12
6100	2.178e-12	2.108e-12
6200	2.156e-12	2.087e-12
6300	2.136e-12	2.066e-12
6400	2.116e-12	2.046e-12
6500	2.093e-12	2.026e-12
6600	2.073e-12	2.006e-12
6700	2.053e-12	1.986e-12
6800	2.034e-12	1.966e-12
6900	2.012e-12	1.947e-12
7000	1.994e-12	1.928e-12
7100	1.975e-12	1.909e-12
7200	1.955e-12	1.891e-12
7300	1.936e-12	1.873e-12
7400	1.92e-12	1.855e-12
7500	1.899e-12	1.837e-12
7600	1.883e-12	1.819e-12
7700	1.867e-12	1.802e-12
7800	1.847e-12	1.784e-12
7900	1.83e-12	1.767e-12
8000	1.813e-12	1.751e-12
8100	1.795e-12	1.734e-12
8200	1.778e-12	1.718e-12
8300	1.762e-12	1.702e-12
8400	1.747e-12	1.686e-12
8500	1.732e-12	1.67e-12
8600	1.713e-12	1.655e-12
8700	1.7e-12	1.64e-12
8800	1.684e-12	1.624e-12
8900	1.667e-12	1.61e-12
9000	1.654e-12	1.595e-12
9100	1.639e-12	1.58e-12
9200	1.625e-12	1.566e-12
9300	1.61e-12	1.552e-12
9400	1.595e-12	1.538e-12
9500	1.581e-12	1.524e-12
9600	1.568e-12	1.511e-12
9700	1.552e-12	1.498e-12
9800	1.54e-12	1.484e-12
9900	1.526e-12	1.471e-12
