# Supplementary material for: Simulation code for estimating external gamma-ray doses from a radioactive plume and contaminated ground using a local-scale atmospheric dispersion model
Source: PLoS One. 2021 Jan 25;16(1):e0245932. doi: 10.1371/journal.pone.0245932 (PMC7833150; doi:10.1371/journal.pone.0245932)
Supplement: S3 Table — (XLSX) [file pone.0245932.s003.xlsx]

## Sheet: Fig 13
S3 Table. The numerical values plotted in Fig. 13.
x	PHITS	SIBYL
-1000	7.07e-17	0
-900	1.89e-16	0
-800	6.521e-16	0
-700	1.892e-15	0
-600	6.152e-15	0
-500	1.794e-14	0
-400	5.533e-14	3.892e-14
-300	1.741e-13	1.518e-13
-200	5.268e-13	4.97e-13
-100	1.398e-12	1.387e-12
0	2.574e-12	2.636e-12
100	3.185e-12	3.221e-12
200	3.328e-12	3.346e-12
300	3.37e-12	3.384e-12
400	3.395e-12	3.405e-12
500	3.411e-12	3.406e-12
600	3.414e-12	3.41e-12
700	3.412e-12	3.405e-12
800	3.404e-12	3.394e-12
900	3.385e-12	3.378e-12
1000	3.365e-12	3.355e-12
1100	3.335e-12	3.327e-12
1200	3.315e-12	3.298e-12
1300	3.287e-12	3.268e-12
1400	3.263e-12	3.239e-12
1500	3.24e-12	3.21e-12
1600	3.208e-12	3.182e-12
1700	3.182e-12	3.154e-12
1800	3.152e-12	3.126e-12
1900	2.982e-12	3.096e-12
2000	3.474e-12	3.434e-12
2100	3.435e-12	3.397e-12
2200	3.4e-12	3.361e-12
2300	3.369e-12	3.325e-12
2400	3.331e-12	3.288e-12
2500	3.297e-12	3.252e-12
2600	3.263e-12	3.215e-12
2700	3.229e-12	3.179e-12
2800	3.197e-12	3.143e-12
2900	3.159e-12	3.107e-12
3000	3.124e-12	3.071e-12
3100	3.091e-12	3.035e-12
3200	3.06e-12	3e-12
3300	3.021e-12	2.965e-12
3400	2.99e-12	2.93e-12
3500	2.953e-12	2.895e-12
3600	2.919e-12	2.861e-12
3700	2.885e-12	2.825e-12
3800	2.832e-12	2.784e-12
3900	2.534e-12	2.713e-12
4000	3.135e-12	3.045e-12
4100	3.06e-12	2.995e-12
4200	3.015e-12	2.945e-12
4300	2.967e-12	2.897e-12
4400	2.917e-12	2.85e-12
4500	2.875e-12	2.805e-12
4600	2.827e-12	2.761e-12
4700	2.79e-12	2.717e-12
4800	2.748e-12	2.675e-12
4900	2.708e-12	2.635e-12
5000	2.672e-12	2.595e-12
5100	2.632e-12	2.556e-12
5200	2.591e-12	2.518e-12
5300	2.552e-12	2.482e-12
5400	2.511e-12	2.446e-12
5500	2.483e-12	2.411e-12
5600	2.448e-12	2.377e-12
5700	2.41e-12	2.344e-12
5800	2.378e-12	2.312e-12
5900	2.344e-12	2.28e-12
6000	2.319e-12	2.249e-12
6100	2.287e-12	2.219e-12
6200	2.261e-12	2.19e-12
6300	2.222e-12	2.161e-12
6400	2.197e-12	2.133e-12
6500	2.171e-12	2.106e-12
6600	2.141e-12	2.079e-12
6700	2.12e-12	2.053e-12
6800	2.09e-12	2.028e-12
6900	2.064e-12	2.003e-12
7000	2.046e-12	1.979e-12
7100	2.016e-12	1.955e-12
7200	1.997e-12	1.931e-12
7300	1.973e-12	1.909e-12
7400	1.941e-12	1.886e-12
7500	1.929e-12	1.864e-12
7600	1.91e-12	1.843e-12
7700	1.886e-12	1.822e-12
7800	1.858e-12	1.801e-12
7900	1.839e-12	1.781e-12
8000	1.823e-12	1.761e-12
8100	1.798e-12	1.742e-12
8200	1.788e-12	1.723e-12
8300	1.766e-12	1.704e-12
8400	1.742e-12	1.686e-12
8500	1.727e-12	1.668e-12
8600	1.708e-12	1.651e-12
8700	1.683e-12	1.633e-12
8800	1.673e-12	1.616e-12
8900	1.656e-12	1.6e-12
9000	1.638e-12	1.583e-12
9100	1.622e-12	1.567e-12
9200	1.608e-12	1.552e-12
9300	1.588e-12	1.536e-12
9400	1.577e-12	1.521e-12
9500	1.563e-12	1.506e-12
9600	1.545e-12	1.491e-12
9700	1.532e-12	1.477e-12
9800	1.521e-12	1.463e-12
9900	1.499e-12	1.449e-12
