# Supplementary material for: Simulation code for estimating external gamma-ray doses from a radioactive plume and contaminated ground using a local-scale atmospheric dispersion model
Source: PLoS One. 2021 Jan 25;16(1):e0245932. doi: 10.1371/journal.pone.0245932 (PMC7833150; doi:10.1371/journal.pone.0245932)
Supplement: S4 Table — (XLSX) [file pone.0245932.s004.xlsx]

## Sheet: Fig 15
S4 Table. The numerical values plotted in Fig. 15.
x	PHITS	SIBYL	y	PHITS	SIBYL
-99.5	0	0	-119.5	6.627e-10	7.507e-10
-98.5	0	0	-118.5	7.143e-10	7.685e-10
-97.5	0	0	-117.5	7.25e-10	7.867e-10
-96.5	0	0	-116.5	7.523e-10	8.056e-10
-95.5	0	0	-115.5	7.399e-10	8.248e-10
-94.5	0	0	-114.5	7.787e-10	8.448e-10
-93.5	0	0	-113.5	7.708e-10	8.654e-10
-92.5	0	0	-112.5	7.606e-10	8.865e-10
-91.5	0	0	-111.5	7.865e-10	9.079e-10
-90.5	0	0	-110.5	8.039e-10	9.299e-10
-89.5	0	0	-109.5	8.439e-10	9.529e-10
-88.5	4.944e-14	0	-108.5	8.843e-10	9.762e-10
-87.5	2.898e-13	0	-107.5	8.763e-10	1e-09
-86.5	2.445e-12	0	-106.5	9.241e-10	1.024e-09
-85.5	2.679e-11	0	-105.5	9.501e-10	1.05e-09
-84.5	1.642e-10	0	-104.5	9.753e-10	1.077e-09
-83.5	3.521e-10	1.336e-10	-103.5	9.926e-10	1.105e-09
-82.5	3.562e-10	1.337e-10	-102.5	1.032e-09	1.135e-09
-81.5	3.463e-10	1.332e-10	-101.5	1.045e-09	1.165e-09
-80.5	3.367e-10	1.314e-10	-100.5	1.088e-09	1.197e-09
-79.5	3.362e-10	1.294e-10	-99.5	1.136e-09	1.229e-09
-78.5	3.406e-10	1.265e-10	-98.5	1.161e-09	1.263e-09
-77.5	3.29e-10	1.228e-10	-97.5	1.232e-09	1.3e-09
-76.5	3.118e-10	1.181e-10	-96.5	1.233e-09	1.345e-09
-75.5	3.06e-10	1.121e-10	-95.5	1.277e-09	1.385e-09
-74.5	3.036e-10	1.051e-10	-94.5	1.288e-09	1.427e-09
-73.5	3.043e-10	9.666e-11	-93.5	1.336e-09	1.471e-09
-72.5	2.812e-10	8.634e-11	-92.5	1.389e-09	1.516e-09
-71.5	2.674e-10	7.405e-11	-91.5	1.436e-09	1.562e-09
-70.5	2.499e-10	6.231e-11	-90.5	1.527e-09	1.609e-09
-69.5	2.375e-10	5.719e-11	-89.5	1.585e-09	1.658e-09
-68.5	2.244e-10	5.346e-11	-88.5	1.659e-09	1.708e-09
-67.5	2.046e-10	5.015e-11	-87.5	1.68e-09	1.762e-09
-66.5	1.889e-10	4.694e-11	-86.5	1.692e-09	1.816e-09
-65.5	1.776e-10	4.402e-11	-85.5	1.776e-09	1.872e-09
-64.5	1.618e-10	4.11e-11	-84.5	1.835e-09	1.931e-09
-63.5	1.458e-10	3.818e-11	-83.5	1.906e-09	1.99e-09
-62.5	1.327e-10	3.518e-11	-82.5	1.991e-09	2.049e-09
-61.5	1.271e-10	3.204e-11	-81.5	2.009e-09	2.112e-09
-60.5	1.111e-10	2.846e-11	-80.5	2.111e-09	2.177e-09
-59.5	2.301e-11	0	-79.5	2.159e-09	2.246e-09
-58.5	1.09e-12	0	-78.5	2.29e-09	2.319e-09
-57.5	9.52e-14	0	-77.5	2.352e-09	2.395e-09
-56.5	5.24e-14	0	-76.5	2.431e-09	2.475e-09
-55.5	0	0	-75.5	2.487e-09	2.56e-09
-54.5	0	0	-74.5	2.664e-09	2.649e-09
-53.5	0	0	-73.5	2.748e-09	2.743e-09
-52.5	0	0	-72.5	2.831e-09	2.84e-09
-51.5	0	0	-71.5	3.017e-09	2.942e-09
-50.5	0	0	-70.5	3.08e-09	3.05e-09
-49.5	0	0	-69.5	3.198e-09	3.162e-09
-48.5	0	0	-68.5	3.287e-09	3.279e-09
-47.5	0	0	-67.5	3.36e-09	3.403e-09
-46.5	0	0	-66.5	3.557e-09	3.534e-09
-45.5	0	0	-65.5	3.733e-09	3.672e-09
-44.5	0	0	-64.5	3.904e-09	3.818e-09
-43.5	9.689e-13	0	-63.5	3.985e-09	3.973e-09
-42.5	4.658e-12	0	-62.5	4.197e-09	4.139e-09
-41.5	1.923e-11	0	-61.5	4.349e-09	4.318e-09
-40.5	1.347e-10	0	-60.5	4.555e-09	4.508e-09
-39.5	8.138e-10	0	-59.5	4.745e-09	4.704e-09
-38.5	4.788e-09	0	-58.5	5e-09	4.909e-09
-37.5	2.912e-08	0	-57.5	5.237e-09	5.129e-09
-36.5	2.024e-07	0	-56.5	5.476e-09	5.361e-09
-35.5	6.909e-07	5.275e-07	-55.5	5.642e-09	5.606e-09
-34.5	5.087e-07	4.151e-07	-54.5	5.875e-09	5.864e-09
-33.5	3.47e-07	2.952e-07	-53.5	6.216e-09	6.134e-09
-32.5	2.607e-07	2.29e-07	-52.5	6.583e-09	6.424e-09
-31.5	2.128e-07	1.908e-07	-51.5	6.925e-09	6.73e-09
-30.5	1.849e-07	1.675e-07	-50.5	7.226e-09	7.058e-09
-29.5	1.653e-07	1.511e-07	-49.5	7.589e-09	7.413e-09
-28.5	1.518e-07	1.389e-07	-48.5	8.021e-09	7.813e-09
-27.5	1.412e-07	1.298e-07	-47.5	8.464e-09	8.234e-09
-26.5	1.327e-07	1.227e-07	-46.5	8.898e-09	8.682e-09
-25.5	1.263e-07	1.167e-07	-45.5	9.428e-09	9.158e-09
-24.5	1.211e-07	1.113e-07	-44.5	9.95e-09	9.665e-09
-23.5	1.151e-07	1.06e-07	-43.5	1.058e-08	1.02e-08
-22.5	1.089e-07	1.005e-07	-42.5	1.115e-08	1.076e-08
-21.5	1.035e-07	9.541e-08	-41.5	1.18e-08	1.135e-08
-20.5	9.839e-08	9.064e-08	-40.5	1.24e-08	1.2e-08
-19.5	9.361e-08	8.597e-08	-39.5	1.316e-08	1.271e-08
-18.5	8.908e-08	8.14e-08	-38.5	1.388e-08	1.347e-08
-17.5	8.427e-08	7.678e-08	-37.5	1.474e-08	1.428e-08
-16.5	7.915e-08	7.207e-08	-36.5	1.553e-08	1.514e-08
-15.5	7.432e-08	6.729e-08	-35.5	1.657e-08	1.603e-08
-14.5	6.93e-08	6.233e-08	-34.5	1.744e-08	1.697e-08
-13.5	6.409e-08	5.711e-08	-33.5	1.861e-08	1.801e-08
-12.5	5.866e-08	5.124e-08	-32.5	1.98e-08	1.915e-08
-11.5	2.674e-08	0	-31.5	2.133e-08	2.041e-08
-10.5	5.324e-09	0	-30.5	2.281e-08	2.182e-08
-9.5	1.033e-09	0	-29.5	2.442e-08	2.338e-08
-8.5	1.926e-10	0	-28.5	2.634e-08	2.511e-08
-7.5	3.768e-11	0	-27.5	2.837e-08	2.704e-08
-6.5	7.011e-12	0	-26.5	3.065e-08	2.923e-08
-5.5	7.673e-14	0	-25.5	3.35e-08	3.175e-08
-4.5	2.344e-13	0	-24.5	3.683e-08	3.459e-08
-3.5	0	0	-23.5	4e-08	3.779e-08
-2.5	0	0	-22.5	4.383e-08	4.147e-08
-1.5	0	0	-21.5	4.852e-08	4.572e-08
-0.5	0	0	-20.5	5.404e-08	5.085e-08
0.5	0	0	-19.5	6.061e-08	5.675e-08
1.5	0	0	-18.5	6.837e-08	6.336e-08
2.5	0	0	-17.5	7.6e-08	7.049e-08
3.5	0	0	-16.5	8.455e-08	7.819e-08
4.5	0	0	-15.5	9.343e-08	8.64e-08
5.5	7.499e-14	0	-14.5	1.043e-07	9.592e-08
6.5	4.018e-13	0	-13.5	1.155e-07	1.062e-07
7.5	6.578e-12	0	-12.5	1.266e-07	1.156e-07
8.5	2.927e-11	0	-11.5	1.361e-07	1.238e-07
9.5	1.704e-10	0	-10.5	1.429e-07	1.298e-07
10.5	9.254e-10	0	-9.5	1.461e-07	1.326e-07
11.5	5.441e-09	0	-8.5	1.458e-07	1.331e-07
12.5	1.423e-08	1.256e-08	-7.5	1.442e-07	1.319e-07
13.5	1.533e-08	1.374e-08	-6.5	1.418e-07	1.298e-07
14.5	1.639e-08	1.465e-08	-5.5	1.388e-07	1.274e-07
15.5	1.7e-08	1.539e-08	-4.5	1.36e-07	1.252e-07
16.5	1.747e-08	1.601e-08	-3.5	1.33e-07	1.227e-07
17.5	1.805e-08	1.655e-08	-2.5	1.303e-07	1.201e-07
18.5	1.857e-08	1.699e-08	-1.5	1.274e-07	1.175e-07
19.5	1.878e-08	1.736e-08	-0.5	1.24e-07	1.147e-07
20.5	1.912e-08	1.764e-08	0.5	1.211e-07	1.113e-07
21.5	1.943e-08	1.785e-08	1.5	1.163e-07	1.078e-07
22.5	1.962e-08	1.799e-08	2.5	1.128e-07	1.05e-07
23.5	1.958e-08	1.807e-08	3.5	1.119e-07	1.033e-07
24.5	1.979e-08	1.807e-08	4.5	1.109e-07	1.026e-07
25.5	1.934e-08	1.802e-08	5.5	1.109e-07	1.022e-07
26.5	1.944e-08	1.791e-08	6.5	1.116e-07	1.024e-07
27.5	1.933e-08	1.773e-08	7.5	1.125e-07	1.03e-07
28.5	1.9e-08	1.748e-08	8.5	1.128e-07	1.028e-07
29.5	1.889e-08	1.715e-08	9.5	1.108e-07	1.009e-07
30.5	1.835e-08	1.674e-08	10.5	1.07e-07	9.74e-08
31.5	1.779e-08	1.624e-08	11.5	1.008e-07	9.275e-08
32.5	1.723e-08	1.563e-08	12.5	9.486e-08	8.766e-08
33.5	1.695e-08	1.49e-08	13.5	8.941e-08	8.245e-08
34.5	1.575e-08	1.399e-08	14.5	8.393e-08	7.74e-08
35.5	1.46e-08	1.278e-08	15.5	7.825e-08	7.235e-08
36.5	5.662e-09	0	16.5	7.328e-08	6.779e-08
37.5	9.664e-10	0	17.5	6.838e-08	6.377e-08
38.5	1.642e-10	0	18.5	6.453e-08	5.994e-08
39.5	2.982e-11	0	19.5	6.033e-08	5.618e-08
40.5	5.042e-12	0	20.5	5.63e-08	5.257e-08
41.5	6.548e-13	0	21.5	5.222e-08	4.902e-08
42.5	7.725e-14	0	22.5	4.874e-08	4.565e-08
43.5	2.014e-13	0	23.5	4.574e-08	4.267e-08
44.5	0	0	24.5	4.249e-08	3.982e-08
45.5	0	0	25.5	3.961e-08	3.718e-08
46.5	0	0	26.5	3.707e-08	3.478e-08
47.5	0	0	27.5	3.461e-08	3.264e-08
48.5	0	0	28.5	3.237e-08	3.07e-08
49.5	0	0	29.5	3.022e-08	2.89e-08
50.5	0	0	30.5	2.88e-08	2.726e-08
51.5	0	0	31.5	2.7e-08	2.577e-08
52.5	0	0	32.5	2.572e-08	2.44e-08
53.5	1.103e-13	0	33.5	2.442e-08	2.315e-08
54.5	3.862e-13	0	34.5	2.306e-08	2.199e-08
55.5	2.558e-12	0	35.5	2.188e-08	2.091e-08
56.5	1.578e-11	0	36.5	2.072e-08	1.988e-08
57.5	9.276e-11	0	37.5	1.978e-08	1.887e-08
58.5	5.355e-10	0	38.5	1.874e-08	1.792e-08
59.5	3.359e-09	0	39.5	1.786e-08	1.704e-08
60.5	8.968e-09	7.984e-09	40.5	1.687e-08	1.622e-08
61.5	9.644e-09	8.695e-09	41.5	1.629e-08	1.547e-08
62.5	1.027e-08	9.238e-09	42.5	1.556e-08	1.477e-08
63.5	1.057e-08	9.691e-09	43.5	1.491e-08	1.412e-08
64.5	1.098e-08	1.008e-08	44.5	1.421e-08	1.351e-08
65.5	1.134e-08	1.041e-08	45.5	1.359e-08	1.293e-08
66.5	1.156e-08	1.069e-08	46.5	1.29e-08	1.238e-08
67.5	1.198e-08	1.092e-08	47.5	1.25e-08	1.185e-08
68.5	1.199e-08	1.111e-08	48.5	1.185e-08	1.134e-08
69.5	1.208e-08	1.126e-08	49.5	1.134e-08	1.085e-08
70.5	1.239e-08	1.136e-08	50.5	1.084e-08	1.04e-08
71.5	1.244e-08	1.143e-08	51.5	1.037e-08	9.979e-09
72.5	1.234e-08	1.146e-08	52.5	9.98e-09	9.572e-09
73.5	1.242e-08	1.144e-08	53.5	9.637e-09	9.175e-09
74.5	1.228e-08	1.139e-08	54.5	9.134e-09	8.796e-09
75.5	1.23e-08	1.13e-08	55.5	8.736e-09	8.429e-09
76.5	1.208e-08	1.117e-08	56.5	8.462e-09	8.077e-09
77.5	1.203e-08	1.098e-08	57.5	8.119e-09	7.734e-09
78.5	1.169e-08	1.074e-08	58.5	7.617e-09	7.395e-09
79.5	1.15e-08	1.045e-08	59.5	7.216e-09	7.069e-09
80.5	1.115e-08	1.009e-08	60.5	6.922e-09	6.731e-09
81.5	1.07e-08	9.649e-09	61.5	6.547e-09	6.389e-09
82.5	1.022e-08	9.095e-09	62.5	6.19e-09	6.064e-09
83.5	9.564e-09	8.345e-09	63.5	5.927e-09	5.763e-09
84.5	3.609e-09	0	64.5	5.614e-09	5.481e-09
85.5	6.046e-10	0	65.5	5.287e-09	5.215e-09
86.5	1.027e-10	0	66.5	4.986e-09	4.965e-09
87.5	2.128e-11	0	67.5	4.783e-09	4.732e-09
88.5	3.455e-12	0	68.5	4.604e-09	4.516e-09
89.5	6.05e-15	0	69.5	4.4e-09	4.314e-09
90.5	3.246e-13	0	70.5	4.251e-09	4.124e-09
91.5	0	0	71.5	4.022e-09	3.947e-09
92.5	0	0	72.5	3.766e-09	3.782e-09
93.5	0	0	73.5	3.612e-09	3.628e-09
94.5	0	0	74.5	3.436e-09	3.48e-09
95.5	0	0	75.5	3.326e-09	3.342e-09
96.5	0	0	76.5	3.155e-09	3.208e-09
97.5	0	0	77.5	3.022e-09	3.081e-09
98.5	0	0	78.5	2.95e-09	2.963e-09
99.5	0	0	79.5	2.86e-09	2.853e-09
100.5	0	0	80.5	2.727e-09	2.748e-09
101.5	1.973e-13	0	81.5	2.595e-09	2.651e-09
102.5	0	0	82.5	2.523e-09	2.559e-09
103.5	1.364e-12	0	83.5	2.425e-09	2.472e-09
104.5	5.342e-12	0	84.5	2.361e-09	2.385e-09
105.5	2.6e-11	0	85.5	2.213e-09	2.295e-09
106.5	1.675e-10	0	86.5	2.166e-09	2.208e-09
107.5	1.295e-09	0	87.5	2.088e-09	2.123e-09
108.5	4.323e-09	3.752e-09	88.5	1.932e-09	2.04e-09
109.5	4.729e-09	4.157e-09	89.5	1.875e-09	1.965e-09
110.5	4.965e-09	4.445e-09	90.5	1.82e-09	1.894e-09
111.5	5.135e-09	4.664e-09	91.5	1.72e-09	1.827e-09
112.5	5.368e-09	4.827e-09	92.5	1.631e-09	1.761e-09
113.5	5.475e-09	4.939e-09	93.5	1.589e-09	1.697e-09
114.5	5.496e-09	5.003e-09	94.5	1.554e-09	1.635e-09
115.5	5.503e-09	5.019e-09	95.5	1.493e-09	1.575e-09
116.5	5.456e-09	4.981e-09	96.5	1.439e-09	1.518e-09
117.5	5.268e-09	4.888e-09	97.5	1.381e-09	1.456e-09
118.5	5.145e-09	4.725e-09	98.5	1.36e-09	1.409e-09
119.5	4.791e-09	4.447e-09	99.5	1.319e-09	1.365e-09
			100.5	1.271e-09	1.325e-09
			101.5	1.223e-09	1.287e-09
			102.5	1.187e-09	1.25e-09
			103.5	1.167e-09	1.214e-09
			104.5	1.105e-09	1.18e-09
			105.5	1.083e-09	1.148e-09
			106.5	1.036e-09	1.117e-09
			107.5	9.908e-10	1.088e-09
			108.5	9.861e-10	1.059e-09
			109.5	9.487e-10	1.032e-09
			110.5	9.04e-10	1.004e-09
			111.5	8.617e-10	9.788e-10
			112.5	8.467e-10	9.541e-10
			113.5	8.363e-10	9.302e-10
			114.5	8.275e-10	9.07e-10
			115.5	7.827e-10	8.848e-10
			116.5	7.645e-10	8.633e-10
			117.5	7.845e-10	8.422e-10
			118.5	7.31e-10	8.218e-10
			119.5	7.216e-10	8.017e-10
