# Supplementary material for: Simulation code for estimating external gamma-ray doses from a radioactive plume and contaminated ground using a local-scale atmospheric dispersion model
Source: PLoS One. 2021 Jan 25;16(1):e0245932. doi: 10.1371/journal.pone.0245932 (PMC7833150; doi:10.1371/journal.pone.0245932)
Supplement: S5 Table — (XLSX) [file pone.0245932.s005.xlsx]

## Sheet: Fig 16
S5 Table. The numerical values plotted in Fig. 16.
x	PHITS(Air)	PHITS(Absorber)	SIBYL
-99.5	2.879e-09	0	0
-98.5	2.982e-09	0	0
-97.5	2.973e-09	0	0
-96.5	3.086e-09	0	0
-95.5	3.165e-09	0	0
-94.5	3.339e-09	0	0
-93.5	3.375e-09	0	0
-92.5	3.542e-09	0	0
-91.5	3.72e-09	0	0
-90.5	3.783e-09	0	0
-89.5	3.865e-09	0	0
-88.5	4.036e-09	0	0
-87.5	4.288e-09	0	0
-86.5	4.402e-09	0	0
-85.5	4.614e-09	0	0
-84.5	4.776e-09	0	0
-83.5	4.948e-09	2.691e-10	1.336e-10
-82.5	5.113e-09	2.661e-10	1.337e-10
-81.5	5.244e-09	2.675e-10	1.332e-10
-80.5	5.433e-09	2.528e-10	1.314e-10
-79.5	5.668e-09	2.568e-10	1.294e-10
-78.5	5.932e-09	2.445e-10	1.265e-10
-77.5	6.114e-09	2.348e-10	1.228e-10
-76.5	6.347e-09	2.296e-10	1.181e-10
-75.5	6.568e-09	2.119e-10	1.121e-10
-74.5	6.926e-09	1.959e-10	1.051e-10
-73.5	7.179e-09	2.113e-10	9.666e-11
-72.5	7.506e-09	1.847e-10	8.634e-11
-71.5	7.785e-09	1.723e-10	7.405e-11
-70.5	8.197e-09	1.626e-10	6.231e-11
-69.5	8.512e-09	1.622e-10	5.719e-11
-68.5	8.951e-09	1.497e-10	5.346e-11
-67.5	9.395e-09	1.311e-10	5.015e-11
-66.5	9.962e-09	1.246e-10	4.694e-11
-65.5	1.061e-08	1.2e-10	4.402e-11
-64.5	1.122e-08	1.032e-10	4.11e-11
-63.5	1.185e-08	1.002e-10	3.818e-11
-62.5	1.24e-08	9.406e-11	3.518e-11
-61.5	1.313e-08	8.239e-11	3.204e-11
-60.5	1.395e-08	7.752e-11	2.846e-11
-59.5	1.482e-08	0	0
-58.5	1.56e-08	0	0
-57.5	1.654e-08	0	0
-56.5	1.792e-08	0	0
-55.5	1.902e-08	0	0
-54.5	2.031e-08	0	0
-53.5	2.202e-08	0	0
-52.5	2.356e-08	0	0
-51.5	2.539e-08	0	0
-50.5	2.784e-08	0	0
-49.5	3.064e-08	0	0
-48.5	3.332e-08	0	0
-47.5	3.599e-08	0	0
-46.5	4.002e-08	0	0
-45.5	4.454e-08	0	0
-44.5	5.025e-08	0	0
-43.5	5.722e-08	0	0
-42.5	6.587e-08	0	0
-41.5	7.673e-08	0	0
-40.5	9.158e-08	0	0
-39.5	1.13e-07	0	0
-38.5	1.471e-07	0	0
-37.5	2.084e-07	0	0
-36.5	3.59e-07	0	0
-35.5	6.56e-07	6.458e-07	5.275e-07
-34.5	4.904e-07	4.835e-07	4.151e-07
-33.5	3.348e-07	3.289e-07	2.952e-07
-32.5	2.518e-07	2.471e-07	2.29e-07
-31.5	2.061e-07	2.021e-07	1.908e-07
-30.5	1.798e-07	1.76e-07	1.675e-07
-29.5	1.617e-07	1.576e-07	1.511e-07
-28.5	1.488e-07	1.445e-07	1.389e-07
-27.5	1.39e-07	1.348e-07	1.298e-07
-26.5	1.317e-07	1.267e-07	1.227e-07
-25.5	1.253e-07	1.211e-07	1.167e-07
-24.5	1.205e-07	1.154e-07	1.113e-07
-23.5	1.151e-07	1.106e-07	1.06e-07
-22.5	1.095e-07	1.041e-07	1.005e-07
-21.5	1.045e-07	9.907e-08	9.541e-08
-20.5	9.974e-08	9.37e-08	9.064e-08
-19.5	9.52e-08	8.87e-08	8.597e-08
-18.5	9.06e-08	8.45e-08	8.14e-08
-17.5	8.673e-08	7.942e-08	7.678e-08
-16.5	8.212e-08	7.433e-08	7.207e-08
-15.5	7.705e-08	6.927e-08	6.729e-08
-14.5	7.197e-08	6.415e-08	6.233e-08
-13.5	6.73e-08	5.825e-08	5.711e-08
-12.5	6.111e-08	5.121e-08	5.124e-08
-11.5	5.326e-08	0	0
-10.5	4.823e-08	0	0
-9.5	4.477e-08	0	0
-8.5	4.148e-08	0	0
-7.5	3.867e-08	0	0
-6.5	3.684e-08	0	0
-5.5	3.507e-08	0	0
-4.5	3.335e-08	0	0
-3.5	3.213e-08	0	0
-2.5	3.107e-08	0	0
-1.5	2.991e-08	0	0
-0.5	2.869e-08	0	0
0.5	2.802e-08	0	0
1.5	2.701e-08	0	0
2.5	2.678e-08	0	0
3.5	2.596e-08	0	0
4.5	2.545e-08	0	0
5.5	2.498e-08	0	0
6.5	2.487e-08	0	0
7.5	2.475e-08	0	0
8.5	2.488e-08	0	0
9.5	2.477e-08	0	0
10.5	2.486e-08	0	0
11.5	2.562e-08	0	0
12.5	2.68e-08	1.245e-08	1.256e-08
13.5	2.766e-08	1.399e-08	1.374e-08
14.5	2.772e-08	1.485e-08	1.465e-08
15.5	2.796e-08	1.575e-08	1.539e-08
16.5	2.797e-08	1.625e-08	1.601e-08
17.5	2.814e-08	1.696e-08	1.655e-08
18.5	2.812e-08	1.738e-08	1.699e-08
19.5	2.808e-08	1.775e-08	1.736e-08
20.5	2.817e-08	1.797e-08	1.764e-08
21.5	2.803e-08	1.827e-08	1.785e-08
22.5	2.805e-08	1.845e-08	1.799e-08
23.5	2.778e-08	1.852e-08	1.807e-08
24.5	2.742e-08	1.864e-08	1.807e-08
25.5	2.754e-08	1.838e-08	1.802e-08
26.5	2.725e-08	1.821e-08	1.791e-08
27.5	2.695e-08	1.79e-08	1.773e-08
28.5	2.676e-08	1.792e-08	1.748e-08
29.5	2.595e-08	1.735e-08	1.715e-08
30.5	2.552e-08	1.711e-08	1.674e-08
31.5	2.518e-08	1.65e-08	1.624e-08
32.5	2.439e-08	1.61e-08	1.563e-08
33.5	2.39e-08	1.515e-08	1.49e-08
34.5	2.315e-08	1.445e-08	1.399e-08
35.5	2.193e-08	1.269e-08	1.278e-08
36.5	2.012e-08	0	0
37.5	1.877e-08	0	0
38.5	1.811e-08	0	0
39.5	1.74e-08	0	0
40.5	1.675e-08	0	0
41.5	1.643e-08	0	0
42.5	1.6e-08	0	0
43.5	1.547e-08	0	0
44.5	1.532e-08	0	0
45.5	1.497e-08	0	0
46.5	1.475e-08	0	0
47.5	1.465e-08	0	0
48.5	1.454e-08	0	0
49.5	1.432e-08	0	0
50.5	1.417e-08	0	0
51.5	1.417e-08	0	0
52.5	1.42e-08	0	0
53.5	1.409e-08	0	0
54.5	1.41e-08	0	0
55.5	1.408e-08	0	0
56.5	1.41e-08	0	0
57.5	1.421e-08	0	0
58.5	1.466e-08	0	0
59.5	1.514e-08	0	0
60.5	1.596e-08	7.772e-09	7.984e-09
61.5	1.649e-08	8.555e-09	8.695e-09
62.5	1.667e-08	9.415e-09	9.238e-09
63.5	1.683e-08	9.853e-09	9.691e-09
64.5	1.684e-08	1.014e-08	1.008e-08
65.5	1.688e-08	1.032e-08	1.041e-08
66.5	1.707e-08	1.086e-08	1.069e-08
67.5	1.73e-08	1.094e-08	1.092e-08
68.5	1.721e-08	1.134e-08	1.111e-08
69.5	1.701e-08	1.15e-08	1.126e-08
70.5	1.71e-08	1.151e-08	1.136e-08
71.5	1.695e-08	1.165e-08	1.143e-08
72.5	1.689e-08	1.164e-08	1.146e-08
73.5	1.687e-08	1.165e-08	1.144e-08
74.5	1.695e-08	1.161e-08	1.139e-08
75.5	1.646e-08	1.155e-08	1.13e-08
76.5	1.651e-08	1.135e-08	1.117e-08
77.5	1.623e-08	1.122e-08	1.098e-08
78.5	1.624e-08	1.093e-08	1.074e-08
79.5	1.583e-08	1.062e-08	1.045e-08
80.5	1.575e-08	1.02e-08	1.009e-08
81.5	1.504e-08	9.678e-09	9.649e-09
82.5	1.448e-08	9.144e-09	9.095e-09
83.5	1.394e-08	8.302e-09	8.345e-09
84.5	1.275e-08	0	0
85.5	1.211e-08	0	0
86.5	1.139e-08	0	0
87.5	1.107e-08	0	0
88.5	1.089e-08	0	0
89.5	1.057e-08	0	0
90.5	1.021e-08	0	0
91.5	1.001e-08	0	0
92.5	9.864e-09	0	0
93.5	9.722e-09	0	0
94.5	9.394e-09	0	0
95.5	9.423e-09	0	0
96.5	9.168e-09	0	0
97.5	9.203e-09	0	0
98.5	9.085e-09	0	0
99.5	8.844e-09	0	0
100.5	8.713e-09	0	0
101.5	8.669e-09	0	0
102.5	8.628e-09	0	0
103.5	8.608e-09	0	0
104.5	8.705e-09	0	0
105.5	8.563e-09	0	0
106.5	8.557e-09	0	0
107.5	8.769e-09	0	0
108.5	9.288e-09	3.801e-09	3.752e-09
109.5	9.491e-09	4.281e-09	4.157e-09
110.5	9.585e-09	4.662e-09	4.445e-09
111.5	9.572e-09	4.853e-09	4.664e-09
112.5	9.389e-09	4.98e-09	4.827e-09
113.5	9.388e-09	5.174e-09	4.939e-09
114.5	9.281e-09	5.152e-09	5.003e-09
115.5	8.952e-09	5.174e-09	5.019e-09
116.5	8.773e-09	5.185e-09	4.981e-09
117.5	8.505e-09	5.082e-09	4.888e-09
118.5	8.2e-09	4.808e-09	4.725e-09
119.5	7.808e-09	4.51e-09	4.447e-09
