# Supplementary material for: Simulation code for estimating external gamma-ray doses from a radioactive plume and contaminated ground using a local-scale atmospheric dispersion model
Source: PLoS One. 2021 Jan 25;16(1):e0245932. doi: 10.1371/journal.pone.0245932 (PMC7833150; doi:10.1371/journal.pone.0245932)
Supplement: S6 Table — (XLSX) [file pone.0245932.s006.xlsx]

## Sheet: Fig 18
S6 Table. The numerical values plotted in Fig. 18.
x	PHITS	SIBYL	y	PHITS	SIBYL
-99.5	0	0	-119.5	1.724e-10	2.11e-10
-98.5	0	0	-118.5	1.775e-10	2.16e-10
-97.5	0	0	-117.5	1.847e-10	2.212e-10
-96.5	0	0	-116.5	1.883e-10	2.266e-10
-95.5	0	0	-115.5	1.956e-10	2.32e-10
-94.5	0	0	-114.5	2.029e-10	2.377e-10
-93.5	0	0	-113.5	2.062e-10	2.435e-10
-92.5	0	0	-112.5	2.125e-10	2.494e-10
-91.5	0	0	-111.5	2.162e-10	2.554e-10
-90.5	0	0	-110.5	2.245e-10	2.615e-10
-89.5	0	0	-109.5	2.345e-10	2.678e-10
-88.5	5.359e-14	0	-108.5	2.406e-10	2.742e-10
-87.5	1.497e-13	0	-107.5	2.489e-10	2.808e-10
-86.5	7.736e-13	0	-106.5	2.532e-10	2.877e-10
-85.5	4.401e-12	0	-105.5	2.635e-10	2.948e-10
-84.5	2.54e-11	0	-104.5	2.709e-10	3.022e-10
-83.5	5.697e-11	2.228e-11	-103.5	2.777e-10	3.1e-10
-82.5	5.872e-11	2.365e-11	-102.5	2.836e-10	3.18e-10
-81.5	5.632e-11	2.269e-11	-101.5	2.904e-10	3.265e-10
-80.5	5.568e-11	2.18e-11	-100.5	2.997e-10	3.352e-10
-79.5	5.489e-11	2.133e-11	-99.5	3.104e-10	3.442e-10
-78.5	5.381e-11	2.068e-11	-98.5	3.213e-10	3.537e-10
-77.5	5.272e-11	2.011e-11	-97.5	3.312e-10	3.635e-10
-76.5	5.183e-11	1.947e-11	-96.5	3.397e-10	3.742e-10
-75.5	5.119e-11	1.88e-11	-95.5	3.467e-10	3.846e-10
-74.5	4.91e-11	1.808e-11	-94.5	3.593e-10	3.955e-10
-73.5	4.747e-11	1.733e-11	-93.5	3.729e-10	4.069e-10
-72.5	4.691e-11	1.643e-11	-92.5	3.87e-10	4.189e-10
-71.5	4.491e-11	1.522e-11	-91.5	3.986e-10	4.313e-10
-70.5	4.128e-11	1.363e-11	-90.5	4.106e-10	4.441e-10
-69.5	3.996e-11	1.283e-11	-89.5	4.188e-10	4.576e-10
-68.5	3.642e-11	1.224e-11	-88.5	4.336e-10	4.713e-10
-67.5	3.543e-11	1.172e-11	-87.5	4.478e-10	4.857e-10
-66.5	3.238e-11	1.122e-11	-86.5	4.671e-10	5.003e-10
-65.5	2.983e-11	1.076e-11	-85.5	4.793e-10	5.155e-10
-64.5	2.87e-11	1.039e-11	-84.5	4.963e-10	5.315e-10
-63.5	2.637e-11	1.004e-11	-83.5	5.15e-10	5.479e-10
-62.5	2.456e-11	9.844e-12	-82.5	5.348e-10	5.647e-10
-61.5	2.331e-11	1.006e-11	-81.5	5.581e-10	5.821e-10
-60.5	2.03e-11	8.192e-12	-80.5	5.767e-10	6.009e-10
-59.5	5.566e-12	0	-79.5	5.961e-10	6.205e-10
-58.5	7.232e-13	0	-78.5	6.159e-10	6.412e-10
-57.5	1.29e-13	0	-77.5	6.408e-10	6.631e-10
-56.5	5.891e-15	0	-76.5	6.602e-10	6.864e-10
-55.5	8.07e-15	0	-75.5	6.88e-10	7.111e-10
-54.5	0	0	-74.5	7.141e-10	7.371e-10
-53.5	0	0	-73.5	7.471e-10	7.649e-10
-52.5	0	0	-72.5	7.714e-10	7.932e-10
-51.5	0	0	-71.5	7.973e-10	8.232e-10
-50.5	0	0	-70.5	8.301e-10	8.547e-10
-49.5	0	0	-69.5	8.639e-10	8.87e-10
-48.5	0	0	-68.5	9.021e-10	9.203e-10
-47.5	0	0	-67.5	9.343e-10	9.551e-10
-46.5	0	0	-66.5	9.749e-10	9.922e-10
-45.5	1.855e-14	0	-65.5	1.017e-09	1.031e-09
-44.5	1.328e-13	0	-64.5	1.063e-09	1.071e-09
-43.5	1.114e-12	0	-63.5	1.117e-09	1.115e-09
-42.5	6.355e-12	0	-62.5	1.161e-09	1.162e-09
-41.5	4.301e-11	0	-61.5	1.225e-09	1.213e-09
-40.5	2.749e-10	0	-60.5	1.279e-09	1.267e-09
-39.5	1.77e-09	0	-59.5	1.343e-09	1.324e-09
-38.5	1.085e-08	0	-58.5	1.401e-09	1.384e-09
-37.5	5.689e-08	0	-57.5	1.471e-09	1.448e-09
-36.5	2.194e-07	0	-56.5	1.546e-09	1.515e-09
-35.5	5.915e-07	5.393e-07	-55.5	1.617e-09	1.588e-09
-34.5	5.869e-07	5.966e-07	-54.5	1.701e-09	1.663e-09
-33.5	3.259e-07	3.693e-07	-53.5	1.785e-09	1.743e-09
-32.5	2.183e-07	2.356e-07	-52.5	1.879e-09	1.829e-09
-31.5	1.594e-07	1.693e-07	-51.5	1.975e-09	1.92e-09
-30.5	1.236e-07	1.301e-07	-50.5	2.071e-09	2.019e-09
-29.5	1e-07	1.045e-07	-49.5	2.182e-09	2.125e-09
-28.5	8.345e-08	8.666e-08	-48.5	2.308e-09	2.243e-09
-27.5	7.157e-08	7.39e-08	-47.5	2.427e-09	2.368e-09
-26.5	6.269e-08	6.447e-08	-46.5	2.56e-09	2.5e-09
-25.5	5.577e-08	5.719e-08	-45.5	2.695e-09	2.633e-09
-24.5	5.018e-08	5.132e-08	-44.5	2.836e-09	2.775e-09
-23.5	4.54e-08	4.632e-08	-43.5	2.982e-09	2.925e-09
-22.5	4.125e-08	4.196e-08	-42.5	3.152e-09	3.083e-09
-21.5	3.774e-08	3.825e-08	-41.5	3.325e-09	3.253e-09
-20.5	3.474e-08	3.515e-08	-40.5	3.521e-09	3.438e-09
-19.5	3.223e-08	3.253e-08	-39.5	3.753e-09	3.64e-09
-18.5	3.003e-08	3.025e-08	-38.5	3.994e-09	3.861e-09
-17.5	2.811e-08	2.824e-08	-37.5	4.243e-09	4.105e-09
-16.5	2.644e-08	2.647e-08	-36.5	4.549e-09	4.373e-09
-15.5	2.504e-08	2.498e-08	-35.5	4.856e-09	4.668e-09
-14.5	2.407e-08	2.401e-08	-34.5	5.218e-09	4.99e-09
-13.5	2.503e-08	2.374e-08	-33.5	5.602e-09	5.351e-09
-12.5	2.221e-08	1.995e-08	-32.5	6.033e-09	5.757e-09
-11.5	1.069e-08	0	-31.5	6.503e-09	6.217e-09
-10.5	2.513e-09	0	-30.5	7.046e-09	6.772e-09
-9.5	5.161e-10	0	-29.5	7.699e-09	7.406e-09
-8.5	9.595e-11	0	-28.5	8.426e-09	8.126e-09
-7.5	1.747e-11	0	-27.5	9.228e-09	8.954e-09
-6.5	3.175e-12	0	-26.5	1.02e-08	9.923e-09
-5.5	7.059e-13	0	-25.5	1.129e-08	1.106e-08
-4.5	8.396e-14	0	-24.5	1.254e-08	1.237e-08
-3.5	4.472e-15	0	-23.5	1.395e-08	1.389e-08
-2.5	2.181e-15	0	-22.5	1.565e-08	1.568e-08
-1.5	3.85e-15	0	-21.5	1.769e-08	1.793e-08
-0.5	0	0	-20.5	2.013e-08	2.063e-08
0.5	0	0	-19.5	2.297e-08	2.359e-08
1.5	0	0	-18.5	2.623e-08	2.69e-08
2.5	0	0	-17.5	2.972e-08	3.044e-08
3.5	0	0	-16.5	3.344e-08	3.424e-08
4.5	1.633e-14	0	-15.5	3.746e-08	3.836e-08
5.5	3.251e-14	0	-14.5	4.209e-08	4.299e-08
6.5	2.787e-13	0	-13.5	4.699e-08	4.791e-08
7.5	1.64e-12	0	-12.5	5.157e-08	5.255e-08
8.5	9.341e-12	0	-11.5	5.547e-08	5.649e-08
9.5	5.231e-11	0	-10.5	5.82e-08	5.926e-08
10.5	2.861e-10	0	-9.5	5.944e-08	6.056e-08
11.5	1.41e-09	0	-8.5	5.965e-08	6.077e-08
12.5	3.762e-09	3.255e-09	-7.5	5.921e-08	6.034e-08
13.5	4.326e-09	4.006e-09	-6.5	5.84e-08	5.963e-08
14.5	3.869e-09	3.804e-09	-5.5	5.769e-08	5.886e-08
15.5	3.808e-09	3.734e-09	-4.5	5.695e-08	5.809e-08
16.5	3.808e-09	3.742e-09	-3.5	5.605e-08	5.717e-08
17.5	3.834e-09	3.766e-09	-2.5	5.49e-08	5.608e-08
18.5	3.885e-09	3.798e-09	-1.5	5.365e-08	5.478e-08
19.5	3.897e-09	3.826e-09	-0.5	5.205e-08	5.32e-08
20.5	3.914e-09	3.849e-09	0.5	5.018e-08	5.132e-08
21.5	3.959e-09	3.871e-09	1.5	4.829e-08	4.937e-08
22.5	3.965e-09	3.893e-09	2.5	4.666e-08	4.77e-08
23.5	3.983e-09	3.911e-09	3.5	4.554e-08	4.649e-08
24.5	4.009e-09	3.921e-09	4.5	4.472e-08	4.574e-08
25.5	4.024e-09	3.925e-09	5.5	4.431e-08	4.531e-08
26.5	4.025e-09	3.929e-09	6.5	4.424e-08	4.518e-08
27.5	4.006e-09	3.932e-09	7.5	4.422e-08	4.515e-08
28.5	4.038e-09	3.933e-09	8.5	4.377e-08	4.471e-08
29.5	4.019e-09	3.934e-09	9.5	4.258e-08	4.348e-08
30.5	4.019e-09	3.932e-09	10.5	4.062e-08	4.144e-08
31.5	4.024e-09	3.938e-09	11.5	3.816e-08	3.889e-08
32.5	4.05e-09	3.957e-09	12.5	3.551e-08	3.623e-08
33.5	4.136e-09	4.07e-09	13.5	3.296e-08	3.36e-08
34.5	4.686e-09	4.329e-09	14.5	3.049e-08	3.103e-08
35.5	4.069e-09	3.504e-09	15.5	2.808e-08	2.853e-08
36.5	1.547e-09	0	16.5	2.593e-08	2.626e-08
37.5	3.133e-10	0	17.5	2.4e-08	2.424e-08
38.5	5.876e-11	0	18.5	2.221e-08	2.233e-08
39.5	1.067e-11	0	19.5	2.05e-08	2.038e-08
40.5	1.758e-12	0	20.5	1.879e-08	1.851e-08
41.5	2.166e-13	0	21.5	1.72e-08	1.688e-08
42.5	7.477e-14	0	22.5	1.571e-08	1.534e-08
43.5	9.83e-15	0	23.5	1.437e-08	1.402e-08
44.5	1.665e-15	0	24.5	1.312e-08	1.281e-08
45.5	0	0	25.5	1.201e-08	1.172e-08
46.5	0	0	26.5	1.102e-08	1.075e-08
47.5	0	0	27.5	1.015e-08	9.912e-09
48.5	0	0	28.5	9.376e-09	9.169e-09
49.5	0	0	29.5	8.687e-09	8.495e-09
50.5	0	0	30.5	8.067e-09	7.885e-09
51.5	0	0	31.5	7.518e-09	7.339e-09
52.5	4.611e-15	0	32.5	7.029e-09	6.857e-09
53.5	1.708e-14	0	33.5	6.569e-09	6.419e-09
54.5	1.26e-13	0	34.5	6.161e-09	6.017e-09
55.5	9.562e-13	0	35.5	5.764e-09	5.652e-09
56.5	5.805e-12	0	36.5	5.435e-09	5.316e-09
57.5	3.169e-11	0	37.5	5.1e-09	5.005e-09
58.5	1.707e-10	0	38.5	4.81e-09	4.723e-09
59.5	8.418e-10	0	39.5	4.561e-09	4.467e-09
60.5	2.251e-09	1.955e-09	40.5	4.318e-09	4.236e-09
61.5	2.588e-09	2.404e-09	41.5	4.104e-09	4.024e-09
62.5	2.292e-09	2.274e-09	42.5	3.906e-09	3.831e-09
63.5	2.268e-09	2.227e-09	43.5	3.719e-09	3.652e-09
64.5	2.277e-09	2.232e-09	44.5	3.562e-09	3.486e-09
65.5	2.282e-09	2.246e-09	45.5	3.389e-09	3.329e-09
66.5	2.293e-09	2.265e-09	46.5	3.233e-09	3.18e-09
67.5	2.321e-09	2.284e-09	47.5	3.096e-09	3.041e-09
68.5	2.334e-09	2.301e-09	48.5	2.951e-09	2.906e-09
69.5	2.362e-09	2.318e-09	49.5	2.831e-09	2.773e-09
70.5	2.379e-09	2.334e-09	50.5	2.699e-09	2.647e-09
71.5	2.406e-09	2.349e-09	51.5	2.571e-09	2.529e-09
72.5	2.392e-09	2.358e-09	52.5	2.46e-09	2.418e-09
73.5	2.404e-09	2.365e-09	53.5	2.348e-09	2.312e-09
74.5	2.421e-09	2.371e-09	54.5	2.239e-09	2.212e-09
75.5	2.413e-09	2.379e-09	55.5	2.14e-09	2.115e-09
76.5	2.435e-09	2.386e-09	56.5	2.042e-09	2.021e-09
77.5	2.439e-09	2.391e-09	57.5	1.948e-09	1.929e-09
78.5	2.44e-09	2.395e-09	58.5	1.858e-09	1.836e-09
79.5	2.442e-09	2.401e-09	59.5	1.757e-09	1.745e-09
80.5	2.442e-09	2.415e-09	60.5	1.666e-09	1.652e-09
81.5	2.503e-09	2.485e-09	61.5	1.573e-09	1.56e-09
82.5	2.857e-09	2.644e-09	62.5	1.483e-09	1.474e-09
83.5	2.491e-09	2.142e-09	63.5	1.397e-09	1.395e-09
84.5	9.439e-10	0	64.5	1.319e-09	1.322e-09
85.5	1.903e-10	0	65.5	1.251e-09	1.253e-09
86.5	3.514e-11	0	66.5	1.181e-09	1.189e-09
87.5	6.028e-12	0	67.5	1.12e-09	1.129e-09
88.5	1.058e-12	0	68.5	1.068e-09	1.074e-09
89.5	1.627e-13	0	69.5	1.021e-09	1.022e-09
90.5	2.636e-14	0	70.5	9.62e-10	9.737e-10
91.5	3.567e-15	0	71.5	9.179e-10	9.283e-10
92.5	0	0	72.5	8.725e-10	8.867e-10
93.5	0	0	73.5	8.288e-10	8.481e-10
94.5	0	0	74.5	7.874e-10	8.11e-10
95.5	0	0	75.5	7.507e-10	7.764e-10
96.5	0	0	76.5	7.233e-10	7.43e-10
97.5	0	0	77.5	6.841e-10	7.112e-10
98.5	0	0	78.5	6.542e-10	6.821e-10
99.5	0	0	79.5	6.329e-10	6.554e-10
100.5	0	0	80.5	5.996e-10	6.305e-10
101.5	1.945e-14	0	81.5	5.749e-10	6.073e-10
102.5	9.236e-14	0	82.5	5.552e-10	5.862e-10
103.5	3.578e-13	0	83.5	5.34e-10	5.664e-10
104.5	2.359e-12	0	84.5	5.049e-10	5.469e-10
105.5	1.539e-11	0	85.5	4.938e-10	5.276e-10
106.5	8.635e-11	0	86.5	4.748e-10	5.099e-10
107.5	4.409e-10	0	87.5	4.573e-10	4.932e-10
108.5	1.286e-09	1.109e-09	88.5	4.425e-10	4.771e-10
109.5	1.501e-09	1.388e-09	89.5	4.318e-10	4.618e-10
110.5	1.294e-09	1.29e-09	90.5	4.115e-10	4.469e-10
111.5	1.264e-09	1.242e-09	91.5	4.019e-10	4.33e-10
112.5	1.236e-09	1.224e-09	92.5	3.865e-10	4.196e-10
113.5	1.217e-09	1.208e-09	93.5	3.714e-10	4.068e-10
114.5	1.194e-09	1.189e-09	94.5	3.559e-10	3.948e-10
115.5	1.167e-09	1.162e-09	95.5	3.451e-10	3.831e-10
116.5	1.133e-09	1.126e-09	96.5	3.368e-10	3.72e-10
117.5	1.088e-09	1.074e-09	97.5	3.241e-10	3.6e-10
118.5	1.007e-09	9.936e-10	98.5	3.089e-10	3.497e-10
119.5	8.69e-10	8.585e-10	99.5	3.021e-10	3.4e-10
			100.5	2.949e-10	3.308e-10
			101.5	2.858e-10	3.22e-10
			102.5	2.786e-10	3.134e-10
			103.5	2.65e-10	3.052e-10
			104.5	2.564e-10	2.972e-10
			105.5	2.478e-10	2.896e-10
			106.5	2.427e-10	2.823e-10
			107.5	2.339e-10	2.752e-10
			108.5	2.324e-10	2.684e-10
			109.5	2.271e-10	2.617e-10
			110.5	2.18e-10	2.552e-10
			111.5	2.116e-10	2.49e-10
			112.5	2.058e-10	2.431e-10
			113.5	2.013e-10	2.374e-10
			114.5	1.992e-10	2.318e-10
			115.5	1.916e-10	2.264e-10
			116.5	1.85e-10	2.212e-10
			117.5	1.815e-10	2.159e-10
			118.5	1.774e-10	2.108e-10
			119.5	1.717e-10	2.057e-10
