# Supplementary material for: Simulation code for estimating external gamma-ray doses from a radioactive plume and contaminated ground using a local-scale atmospheric dispersion model
Source: PLoS One. 2021 Jan 25;16(1):e0245932. doi: 10.1371/journal.pone.0245932 (PMC7833150; doi:10.1371/journal.pone.0245932)
Supplement: S7 Table — (XLSX) [file pone.0245932.s007.xlsx]

## Sheet: Fig 19
S7 Table. The numerical values plotted in Fig. 19.
Number	OpenMP	MPI	Hybrid
1	0.97	1
2	1.94	1.97
3	2.91	2.94
4	3.88	3.91
5	4.78	4.81
6	5.81	5.85
7	6.7	6.74
8	7.58	7.61
9	8.48	8.51
10	9.38	9.41
11	10.19	10.23
12	11.55	11.59	11.33
13	12.4	12.44
14	13.31	13.35
15	13.9	13.95
16	15.04	15.08
17	15.73	15.77
18	16.46	16.48
19	17.29	17.34
20	18.18	18.21
21	19.11	19.13
22	20.11	20.13
23	20.28	20.3
24	21.44	21.43	22.54
36		30.67	33.62
48		37	44.58
60		46.75	54.66
72		52.65	66.03
84		59.94	75.85
96		61.96	85.3
